# Supplementary material for: Sustainable Polymer Composites for Thermal Insulation in Automotive Applications: A Systematic Literature Review
Source: Polymers (Basel). 2025 Aug 12;17(16):2200. doi: 10.3390/polym17162200 (PMC12389532; doi:10.3390/polym17162200)
Supplement: Supplementary file 1 [file polymers-17-02200-s001.zip]

Archive with 1 entries (1 files):
- polymers-3765430-supplementary.pdf
